# Supplementary material for: Sensitive detection of EBV microRNAs across cancer spectrum reveals association with decreased survival in adult acute myelocytic leukemia
Source: Sci Rep. 2019 Dec 30;9:20321. doi: 10.1038/s41598-019-56472-1 (PMC6937232; doi:10.1038/s41598-019-56472-1)
Supplement: Supplementary file 2 — All Supplemental Tables [file 41598_2019_56472_MOESM2_ESM.xlsx]

## Sheet: S_Table 1
	S_Table 1. Kaplan Meier analysis across cance for EBV-associated survival
	P-values are uncorrected; Orange signifies Significant P value with after multiple test correction (Bonferroni test), P=0.02
	Purple cells signifies cancers which had P values bellow 0.05 but were not significant after Bonfronni correction.
	NA is for cancers lacking surivival status and/or surivival time as well as samples with <=2 EBV positive samples.
	CPM signifies counts per million of EBV miRNA and EBER reads per total human and viral reads.
	*General Linear Model (GLM) was run on 1000 day surivival or reported catelgorical surivival status if this was lacking.
	Cancer	EBV Positive Samples (10 CPM threshold)	EBV Negative Samples (10 CPM threshold)	P - value (Kaplan-Mier) 10 CPM threshold	Type of EBV Positive Association with survival	P - value (Kaplan-Meier) 5 CPM threshold	P-value GLM*
	Adrenal Gland Cancer	1	94	NA	NA	NA	0.99558
	Adult AML	13	87	0.00013	Negative	0.051	0.0439
	Bladder Carcinoma	44	408	0.049	Positive	0.063	0.055921
	Brain Cancer	9	482	0.094	Positive	0.061	0.975
	Breast Cancer	10	438	0.75	Negative	0.81	0.8912
	Cervical Cancer	15	175	0.45	Positive	0.49	0.37
	Colon Adenocarcinoma	91	352	0.9	Negative	0.96	0.184
	Diffuse Large B Cell Lymphoma	15	30	0.87	Negative	0.95	0.243
	Endemic Burkitt Lymphoma	17	2	NA	NA	NA	0.997
	Esophageal Cancer	52	133	0.021	Negative	0.08	0.0748
	Head and Neck Cancer	71	453	0.072	Positive	0.091	0.05793
	Kidney Papillary Cell Carcinoma	2	163	0.6	Positive	0.72	0.989956
	Kidney Renal Clear Cell Carcinoma	5	479	0.97	Negative	0.99	0.494
	Liver Carcinoma	10	361	0.23	Negative	0.3	0.622327
	Lung Adenocarcinoma	35	459	0.051	Positive	0.06	0.25589
	Lung Squamous Carcinoma	15	101	0.4	Positive	0.7	0.28818
	Ovarian Cancer	11	473	0.95	Negative	0.98	0.6265
	Pediatric AML	16	247	0.74	Negative	0.85	0.595
	Prostate Cancer	2	478	NA	NA	NA	0.993
	Recatal Adenocarcinoma	41	120	0.59	Positive	0.46	0.107
	Sarcoma	NA	NA	NA	NA	NA	0.9875
	Stomach Adenocarcinoma	539	97	0.3	Negative	0.35	0.6207
	Testicular Cancer	4	130	0.72	Positive	0.64	0.996
	Thymoma	2	122	NA	NA	NA	0.9934
	Thyroid Cancer	2	130	NA	NA	NA	0.995
	Uterous Cancer	16	531	0.74	Negative	0.85	0.322149
	Willms Tumor	0	139	NA	NA	NA	1

## Sheet: S_Table 2
	S_Table 2. Univeriable Association test for EBV negative versus positive AML samples.
	The cytogenetic deletion on various sites and sizes on chromosome 7, and 5 are represented by "del".
	Mutations on the IDH1 gene on arginine amino acid (r) on various sites (132,140) observed in adult AML tumors.
	n abbreviated for number of, Pos abbreviated for positive and Neg abbreviated for negative.
	FLT3 mutation are consistently observed in forms of insertion, deletions and missense and intronic variants and reported as part of patient clinical information.
		Total n of Pos EBV	n of Pos Conditions in EBV Positive	n of Neg Conditions in EBV Positive	Total n of Neg EBV	n of Pos Conditions in EBV Negative	n of Neg Conditions in EBV Negative	Fisher's Exact test	Wilcoxon rank test
	Inversion 16	15	2	13	77	5	72	0.3448	NA
	idh1_r140	15	1	14	76	5	71	1	NA
	idh1_r132	15	0	15	76	8	68	0.344	NA
	del(5q)/5d-	15	1	14	77	6	71	1	NA
	del(7q)/7d-	15	2	13	77	8	69	1	NA
	Inversion 8	15	1	14	77	8	69	1	NA
	NPMc	15	3	12	77	18	59	0.7544	NA
	Translocation 4-11	15	1	0	91	14	77	0.4606	NA
	Tranlocation 15-17	15	1	14	77	6	71	1	NA
	Translocation 9-11	15	0	15	77	1	76	1	NA
	Trisomy 21	15	1	14	77	3	74	0.5239	NA
	FLT3	15	3	14	73	18	56	0.7528	NA
	Gender	15	7	8	77	31	46	0.8068	NA
	M0 Stage	15	0	15	77	10	67	0.3508	NA
	M1 Stage	15	4	11	77	16	61	0.7438	NA
	M2 Stage	15	1	14	77	20	57	0.2976	NA
	M3 Stage	15	1	14	77	7	70	1	NA
	M4 Stage	15	6	9	77	16	61	0.2346	NA
	M5 Stage	15	1	14	77	7	70	1	NA
	M6 Stage	1	1	0	87	14	73	0.2713	NA
	M7 Stage	15	1	14	77	1	76	0.4593	NA
	% Lymphocytes	15	NA	NA	77	NA	NA	NA	0.8242
	% Monocytes	15	NA	NA	77	NA	NA	NA	0.6047
	% Eosinophil	15	NA	NA	77	NA	NA	NA	0.9742
	% Neutrophil	15	NA	NA	77	NA	NA	NA	0.5604
	% Myelocite	15	NA	NA	77	NA	NA	NA	0.9028

## Sheet: S_Table 3
	S_Table 3. Cox Regression for Cytogenic Model With EBV As The Main Strata
	Variant	P Value
	Age	0.00069
	EBV	0.00059
	Gender	0.81
	Eosinophil	0.0023
	Lymphocyte	0.98
	Myelocite	0.25
	Neutrophils	0.27
	Monocyte	0.271
	Percent_Blast	0.83
	Intermediate	0.034
	Poor	0.053

## Sheet: S_Table 4 
S_Table 4. Differentially expressed EBV associated genes independent of survival.
Reference genes from hg19 Genome Assembly
Log2 Fold Change demonstrates change in expression from EBV positive to EBV negative samples (negative values EBV+ > EBV-)
Yellow color signifies genes with q value<=0.10
RPKM = reads per kilobase per million
Gene	EBV Positive Average RPKM	EBV Negative Average RPKM	P_Value	Log2FoldChange	q value
HLA-DQA2	74.0537	12.333	5e-05	-2.58604	0.0346909
CRHBP	20.1109	3.9538	5e-05	-2.34667	0.0346909
DEFA1	20.297	0	5e-05	-3.24211	0.0346909
NCF1C	24.1806	5.05128	5e-05	-2.25913	0.0346909
HLA-DRB6	64.9798	22.0874	5e-05	-1.55677	0.0346909
LGR6	7.73774	0.842724	5e-05	-3.19878	0.0346909
PCSK6	10.2496	1.86858	5e-05	-2.45555	0.0346909
HBG1	1512.76	183.705	5e-05	-3.04173	0.0346909
HBG2	2238.61	178.638	5e-05	-3.64749	0.0346909
ADAMTS2	1.57405	16.8626	5e-05	3.42127	0.0346909
CLC	7.7217	42.3486	5e-05	2.45532	0.0346909
CD163	14.3396	82.473	0.0001	2.52392	0.0587077
LAPTM4B	3.4729	14.482	0.0001	2.06005	0.0587077
VWF	1.09301	7.27341	0.00015	2.73432	0.0817714
SPIB	8.7242	2.28094	0.00025	-1.9354	0.09272
GOLGA8A	4.09085	12.8308	0.0003	1.64913	0.10231
MX1	39.064	9.03032	0.00036	-2.11299	0.104324
ANXA2P2	97.8349	42.4678	0.0004	-1.20398	0.1
FCER2	50.2605	14.2651	0.0005	-1.81693	0.179576
PCDHGA1,PCDHGA10,PCDHGA11,PCDHGA12,PCDHGA2,PCDHGA3,PCDHGA4,PCDHGA5,PCDHGA6,PCDHGA7,PCDHGA8,PCDHGA9,PCDHGB1,PCDHGB2,PCDHGB3,PCDHGB4,PCDHGB5,PCDHGB6,PCDHGB7,PCDHGC3,PCDHGC4,PCDHGC5	42.5576	26.952	0.0006	-0.659028	0.1908
MIR650	1011.83	311.401	0.00085	-1.70012	0.200842
COBLL1	7.02304	2.45344	0.00095	-1.51729	0.22896
CARD11	13.9653	6.21524	0.00095	-1.16797	0.3021
SLC18A2	2.54986	8.15602	0.00095	1.67745	0.3021
MYCN	2.63357	8.6876	0.0011	1.72194	0.3021
EPSTI1	12.7008	4.63727	0.00145	-1.45357	0.3021
NCF1	33.3769	11.3397	0.00155	-1.55747	0.335808
LOC339822	0.388579	18.0603	0.00185	5.53847	0.425631
GOLGA8B	3.39498	9.24322	0.00225	1.44499	0.438133
DLK1	22.6705	3.10796	0.00255	-2.86678	0.504257
DH3	11.2657	4.56118	0.0026	-1.30446	0.592138
SLC40A1	7.68802	22.2553	0.00285	1.53346	0.640103
ATP10A	9.74153	3.69062	0.0031	-1.40028	0.640103
LOC253039	4.08452	8.68848	0.00355	1.08894	0.679725
SPINK2	60.1936	141.38	0.00365	1.2319	0.716945
ALOX15B	0.991091	8.84532	0.00445	3.15783	0.795909
BLNK	21.7177	6.95278	0.00525	-1.64321	0.795909
RPL9	16.485	43.2286	0.0061	1.39083	0.9434
MERTK	4.42508	10.2593	0.00625	1.21316	0.99985
IGJ	115.934	46.7983	0.00685	-1.30878	0.99985
HPGD	2.41944	9.50751	0.007	1.97439	0.99985
PPBP	8.84771	30.3491	0.00775	1.77828	0.99985
HCAR2	18.8445	7.8937	0.00835	-1.25537	0.99985
PTK2	12.8548	4.95474	0.0086	-1.37543	0.99985
TSPAN7	10.1642	3.92178	0.00925	-1.37391	0.99985
LILRB4	57.5449	19.4288	0.0093	-1.56649	0.99985
IRF7	44.4693	21.5812	0.0102	-1.04303	0.99985
PLD3	201.986	68.5169	0.01045	-1.55972	0.99985
GZMB	13.3735	5.45733	0.0105	-1.29311	0.99985
ANKRD27	10.6651	21.112	0.0107	0.985161	0.99985
PTGIR	9.98417	4.50483	0.0109	-1.14817	0.99985
CSF1R	87.4604	35.835	0.0117	-1.28726	0.99985
DACH1	7.15602	3.77698	0.01215	-0.921924	0.99985
LY86	86.4447	35.4718	0.01215	-1.2851	0.99985
SPARC	34.2988	14.2542	0.01325	-1.26677	0.99985
MILR1	22.02	10.1885	0.0141	-1.11187	0.99985
ABLIM1	3.32028	8.4559	0.01525	1.34865	0.99985
POU2AF1	10.005	4.31461	0.01535	-1.21342	0.99985
AFF3	9.72783	4.30609	0.01585	-1.17574	0.99985
GABRE	9.54357	1.83619	0.01605	-2.37781	0.99985
ICA1	3.26249	8.1741	0.0166	1.32509	0.99985
IFITM3	178.779	86.0332	0.01695	-1.05521	0.99985
MPO	6411.35	16156.7	0.0177	1.33343	0.99985
TM7SF3	32.437	61.8084	0.01835	0.930163	0.99985
MTRNR2L2	45.3832	5.28627	0.0188	-3.10184	0.99985
MAP7	4.68833	9.11784	0.019	0.959618	0.99985
CACNB1	7.32983	3.78598	0.01905	-0.953114	0.99985
CLN8	21.2918	11.1467	0.01915	-0.933685	0.99985
NET1	6.96715	13.309	0.01925	0.933764	0.99985
RGS3	6.72068	13.3796	0.01925	0.993357	0.99985
VPREB1	9.54873	1.15935	0.0199	-3.04199	0.99985
GTSF1	13.5491	31.3001	0.0206	1.20797	0.99985
AZU1	590.971	1477.95	0.021	1.32244	0.99985
SUSD3	3.54655	8.1905	0.0213	1.20754	0.99985
MMP17	8.90523	4.15854	0.02175	-1.09858	0.99985
HVCN1	40.2685	20.1301	0.0218	-1.00029	0.99985
TPSD1	359.078	132.08	0.0218	-1.44288	0.99985
PDZD8	8.74449	15.5641	0.0219	0.83178	0.99985
CD24	5.64345	13.7451	0.02225	1.28427	0.99985
ANXA2	90.6336	42.1635	0.0227	-1.10405	0.99985
HIST2H2BE	11.8011	22.7032	0.02325	0.943979	0.99985
TP53I11	34.0535	18.3231	0.0239	-0.894137	0.99985
OAS2	25.9162	12.1696	0.02425	-1.09057	0.99985
ALS2	5.91568	11.0881	0.02445	0.906395	0.99985
PTP	7.97766	2.54878	0.02485	-1.64616	0.99985
GALC	6.09411	10.7045	0.025	0.812729	0.99985
LTBP4	5.67355	10.0834	0.02645	0.829652	0.99985
S100A11	145.088	84.7318	0.0268	-0.775949	0.99985
NKG7	111.698	67.8572	0.0272	-0.719034	0.99985
ANXA2P3	12.637	5.68637	0.028	-1.15207	0.99985
HSPB1	34.9919	20.4718	0.0292	-0.773383	0.99985
SHANK1	7.4964	3.62492	0.0298	-1.04825	0.99985
HCAR3	19.4381	8.84327	0.02985	-1.13624	0.99985
FAM129C	14.1064	4.95141	0.02995	-1.51044	0.99985
SLC39A8	9.82394	18.0733	0.02995	0.879484	0.99985
RCAN1	9.83908	5.3886	0.03035	-0.868613	0.99985
CXorf21	26.9096	15.2878	0.03105	-0.815742	0.99985
PLD1	4.04036	7.03795	0.0313	0.80067	0.99985
ISG20	20.3095	10.3676	0.03265	-0.970069	0.99985
SPNS3	23.1561	42.3813	0.03355	0.872032	0.99985
KIAA0226	19.7421	9.72776	0.0348	-1.02109	0.99985
FCGR2B	27.2652	5.47159	0.0358	-2.31703	0.99985
CRNDE	2.10953	10.3064	0.03605	2.28855	0.99985
UHRF1	17.7731	9.95209	0.0368	-0.836621	0.99985
TFEB	18.2311	10.6133	0.0378	-0.78053	0.99985
ZSWIM1	4.74774	8.02143	0.0387	0.756619	0.99985
UNC93B1	33.2788	20.7174	0.03875	-0.683757	0.99985
AIG1	5.05735	10.3286	0.0388	1.03019	0.99985
PIK3C2B	7.76931	4.69319	0.03895	-0.727217	0.99985
OAS1	24.639	12.3492	0.0404	-0.996528	0.99985
ADAMTS10	7.40699	3.59886	0.04095	-1.04135	0.99985
PRIC285	8.77784	4.3614	0.0411	-1.00907	0.99985
ITGB7	22.3303	13.5986	0.04165	-0.71555	0.99985
NAPSB	28.3679	15.2772	0.04205	-0.892877	0.99985
HLA-DMB	46.2193	27.5901	0.04245	-0.744347	0.99985
IFI30	155.738	87.2685	0.0425	-0.83559	0.99985
ZBTB16	10.4925	21.2178	0.0445	1.01591	0.99985
GSTM2	42.7168	120.683	0.0451	1.49834	0.99985
UNC119B	11.0248	25.2983	0.04525	1.19828	0.99985
GATA2	14.3727	30.6138	0.0454	1.09085	0.99985
MEIS1	8.76174	13.9333	0.04605	0.669253	0.99985
IL1R2	5.24744	30.0478	0.0463	2.51757	0.99985
TMEM116	7.41449	3.94284	0.0476	-0.911113	0.99985
FAAH	17.0447	10.6709	0.04765	-0.675645	0.99985
TMEM176B	53.0254	14.1497	0.04895	-1.90592	0.99985
TCEAL4	11.7337	19.4729	0.049	0.730805	0.99985
MLLT3	8.56901	4.44727	0.04935	-0.946207	0.99985
LOC286467	4.30941	7.05705	0.05005	0.711574	0.99985
SIGLEC5	14.7872	8.53856	0.05025	-0.792286	0.99985
EHD2	5.96034	10.8418	0.05075	0.863141	0.99985
DHX58	8.62809	5.35964	0.0509	-0.686905	0.99985
SF3B4	44.2295	24.1423	0.05105	-0.873444	0.99985
PMM1	7.53411	3.80256	0.05125	-0.986467	0.99985
ZNF33A	6.84548	10.9106	0.05135	0.672507	0.99985
C4orf34	8.26473	4.63805	0.0522	-0.833448	0.99985

## Sheet: S_Table 5
S_Table 5. Reactome pathway prediction for differentially expressed genes in adult AML in correlation with EBV status
Entities found: Number of molecule found in the pathway
Entities total: Total number of molecule found in the pathway
Reactome Enriched Pathway name	Entities found	Entities total	Entities P-value	Entities FDR	Submitted entities found
Interferon Signaling	6	392	4.1e-05	0.00352593	MX1;HLA-DRA;HLA-DQA2
Factors involved in megakaryocyte development and platelet production	4	194	0.000309	0.0132814	HBG2;HBG1
Interferon gamma signaling	4	250	0.000799	0.0223743	HLA-DRA;HLA-DQA2
Cytokine Signaling in Immune system	7	1055	0.00147838	0.031046	MX1;HLA-DRA;CLC;HLA-DQA2
Translocation of ZAP-70 to Immunological synapse	2	42	0.00235777	0.0323783	HLA-DRA;HLA-DQA2
Phosphorylation of CD3 and TCR zeta chains	2	45	0.00269819	0.0323783	HLA-DRA;HLA-DQA2
PD-1 signaling	2	45	0.00269819	0.0323783	HLA-DRA;HLA-DQA2
Generation of second messenger molecules	2	58	0.0044222	0.044222	HLA-DRA;HLA-DQA2
NGF processing	1	5	0.00850064	0.0680051	PCSK6
Expression and Processing of Neurotrophins	1	5	0.00850064	0.0680051	PCSK6
Hemostasis	5	830	0.0118517	0.082962	VWF;HBG2;HBG1
Costimulation by the CD28 family	2	97	0.0118786	0.08315	HLA-DRA;HLA-DQA2
Alpha-defensins	1	11	0.01861	0.101426	DEFA1
Downstream TCR signaling	2	124	0.0188773	0.101426	HLA-DRA;HLA-DQA2
GP1b-IX-V activation signalling	1	12	0.0202853	0.101426	VWF

## Sheet: S_Table 6
S_Table 6. Total counts per million EBV reads across 27 sample subtypes for EBV positive samples.
TCGA_Name	EBV_CountsPerMillion	Cancer_Type
TCGA-69-8453	2.12806	LUAD
TCGA-55-8619	2.31696	LUAD
TCGA-69-8255	2.33316	LUAD
TCGA-49-4487	2.35937	LUAD
TCGA-44-3396	1.59612	LUAD
TCGA-49-4506	1.15874	LUAD
TCGA-64-1677	1.31229	LUAD
TCGA-67-3770	1.3078	LUAD
TCGA-67-3774	1.07405	LUAD
TCGA-67-4679	1.08006	LUAD
TCGA-78-7159	1.07396	LUAD
TCGA-55-8205	1.12263	LUAD
TCGA-69-8254	1.16404	LUAD
TCGA-78-8640	1.35851	LUAD
TCGA-62-8399	1.74842	LUAD
TCGA-55-8208	1.08181	LUAD
TCGA-50-6590	1.16342	LUAD
TCGA-95-7944	1.14118	LUAD
TCGA-MP-A4TJ	1.93467	LUAD
TCGA-50-5044	1.50542	LUAD
TCGA-97-A4LX	1.16392	LUAD
TCGA-55-7994	1.21493	LUAD
TCGA-55-6985	1.34762	LUAD
TCGA-05-4433	1.42014	LUAD
TCGA-78-7539	1.16604	LUAD
TCGA-53-7813	1.3715	LUAD
TCGA-86-7701	1.68799	LUAD
TCGA-69-7973	1.09061	LUAD
TCGA-49-AARO	1.26848	LUAD
TCGA-55-8204	1.97671	LUAD
TCGA-99-AA5R	1.18489	LUAD
TCGA-55-6971	1.23527	LUAD
TCGA-49-6744	1.34237	LUAD
TCGA-73-7499	1.05767	LUAD
TCGA-91-6840	1.18513	LUAD
TCGA-BR-4257	2.06467	STAD
TCGA-CG-4300	3.28704	STAD
TCGA-BR-4363	3.13412	STAD
TCGA-CG-4469	1.16195	STAD
TCGA-CG-4436	1.64892	STAD
TCGA-BR-4280	2.93636	STAD
TCGA-HU-A4G9	2.12566	STAD
TCGA-BR-4191	1.34121	STAD
TCGA-BR-4183	1.55209	STAD
TCGA-BR-A4PE	3.00486	STAD
TCGA-CG-4304	2.82652	STAD
TCGA-VQ-A8DV	2.75207	STAD
TCGA-VQ-A8DV	1.5081	STAD
TCGA-HU-A4GP	2.84451	STAD
TCGA-HU-8245	3.0909	STAD
TCGA-BR-4201	2.99757	STAD
TCGA-BR-4292	3.18268	STAD
TCGA-CG-4443	1.22092	STAD
TCGA-CD-8528	1.48376	STAD
TCGA-HU-A4G8	1.8785	STAD
TCGA-EQ-A4SO	2.43935	STAD
TCGA-BR-4294	2.51959	STAD
TCGA-BR-A4PF	2.14475	STAD
TCGA-HU-A4GD	2.37689	STAD
TCGA-FP-A8CX	1.60829	STAD
TCGA-BR-4362	1.32292	STAD
TCGA-VQ-A8DZ	2.17293	STAD
TCGA-HU-8243	1.56996	STAD
TCGA-BR-4256	1.79326	STAD
TCGA-BR-4256	2.31455	STAD
TCGA-BR-8363	1.79921	STAD
TCGA-FP-A4BE	3.02122	STAD
TCGA-HU-8610	2.42908	STAD
TCGA-CG-4477	1.60862	STAD
TCGA-BR-4279	2.24705	STAD
TCGA-HU-8249	2.11796	STAD
TCGA-BR-A452	1.81137	STAD
TCGA-CG-4455	1.56809	STAD
TCGA-BR-8295	1.77317	STAD
TCGA-BR-8484	2.09717	STAD
TCGA-BR-8361	1.92584	STAD
TCGA-BR-4187	2.32539	STAD
TCGA-F1-A72C	1.91568	STAD
TCGA-CD-A4MJ	2.72798	STAD
TCGA-IN-A6RO	1.13324	STAD
TCGA-BR-4368	1.08114	STAD
TCGA-MX-A666	2.0648	STAD
TCGA-CG-4476	1.24327	STAD
TCGA-BR-8081	2.03336	STAD
TCGA-CG-4438	2.43282	STAD
TCGA-HU-A4GC	2.82875	STAD
TCGA-HU-A4HD	2.08404	STAD
TCGA-HU-A4H4	1.84188	STAD
TCGA-BR-A44U	1.57342	STAD
TCGA-BR-4369	1.63025	STAD
TCGA-HU-8249	2.34766	STAD
TCGA-CD-A4MG	1.07317	STAD
TCGA-BR-8368	2.0109	STAD
TCGA-HU-A4GF	2.55748	STAD
TCGA-VQ-A91U	1.89502	STAD
TCGA-BR-4188	2.16074	STAD
TCGA-BR-8360	1.89723	STAD
TCGA-VQ-A8P2	1.37621	STAD
TCGA-HU-A4H3	2.04883	STAD
TCGA-HU-8238	1.20076	STAD
TCGA-HU-A4GD	1.27324	STAD
TCGA-CD-A486	2.33168	STAD
TCGA-D7-A4YT	2.47611	STAD
TCGA-VQ-A8DT	1.34575	STAD
TCGA-BR-4255	1.27284	STAD
TCGA-HU-A4GH	2.16226	STAD
TCGA-CG-5725	2.76889	STAD
TCGA-VQ-A8PH	2.46279	STAD
TCGA-R5-A805	1.43036	STAD
TCGA-HJ-7597	2.14039	STAD
TCGA-RD-A8N1	1.35871	STAD
TCGA-VQ-A8E2	1.86026	STAD
TCGA-FP-A4BF	1.19288	STAD
TCGA-HU-A4GU	2.20476	STAD
TCGA-HU-A4H2	2.3807	STAD
TCGA-D7-6817	1.86258	STAD
TCGA-D7-6815	1.85114	STAD
TCGA-VQ-A8PJ	2.12062	STAD
TCGA-CG-5724	2.91557	STAD
TCGA-CG-5732	2.43586	STAD
TCGA-HF-7132	1.12661	STAD
TCGA-VQ-A8DL	1.83692	STAD
TCGA-FP-8211	1.43643	STAD
TCGA-IN-7808	1.98323	STAD
TCGA-VQ-A91N	1.73311	STAD
TCGA-F1-A448	2.53604	STAD
TCGA-HU-8602	1.88347	STAD
TCGA-BR-8296	2.23985	STAD
TCGA-BR-A4QL	1.88643	STAD
TCGA-CD-A48A	1.29166	STAD
TCGA-BR-7707	1.5101	STAD
TCGA-BR-A4CQ	1.68418	STAD
TCGA-HU-A4H5	2.09746	STAD
TCGA-HU-8245	3.11412	STAD
TCGA-BR-8382	2.0497	STAD
TCGA-VQ-A8PO	1.9653	STAD
TCGA-HU-A4G3	2.20463	STAD
TCGA-D7-A6F0	1.92003	STAD
TCGA-CD-A48A	1.51411	STAD
TCGA-VQ-A91Z	2.16038	STAD
TCGA-IN-A6RR	1.12314	STAD
TCGA-VQ-A925	1.80367	STAD
TCGA-BR-A4QM	2.36433	STAD
TCGA-VQ-A8DU	2.05909	STAD
TCGA-CG-5733	2.53963	STAD
TCGA-VQ-A94T	2.32525	STAD
TCGA-BR-6852	2.1091	STAD
TCGA-BR-A4CS	2.18558	STAD
TCGA-HF-7136	1.80548	STAD
TCGA-RD-A8MW	1.40112	STAD
TCGA-IP-7968	1.96948	STAD
TCGA-ZQ-A9CR	2.32547	STAD
TCGA-VQ-A8PK	2.16065	STAD
TCGA-FP-A4BF	2.3684	STAD
TCGA-HU-8244	1.62105	STAD
TCGA-VQ-A94O	2.86001	STAD
TCGA-BR-7723	1.53828	STAD
TCGA-D7-8576	1.19459	STAD
TCGA-BR-8680	1.93049	STAD
TCGA-VQ-AA6J	2.07525	STAD
TCGA-CD-8530	1.6337	STAD
TCGA-HU-A4GY	1.99346	STAD
TCGA-CD-8532	1.31844	STAD
TCGA-F1-6875	1.80183	STAD
TCGA-VQ-A91S	2.0376	STAD
TCGA-VQ-A91E	2.3427	STAD
TCGA-CD-8529	1.59484	STAD
TCGA-BR-6709	2.2015	STAD
TCGA-BR-7851	1.90594	STAD
TCGA-IN-A6RS	1.92536	STAD
TCGA-D7-A6F2	1.92358	STAD
TCGA-BR-8485	2.04987	STAD
TCGA-HU-A4GT	2.43216	STAD
TCGA-BR-8678	1.55734	STAD
TCGA-VQ-A8PU	2.13485	STAD
TCGA-CG-5717	2.29917	STAD
TCGA-RD-A8MV	1.23771	STAD
TCGA-BR-8284	1.83284	STAD
TCGA-HF-A5NB	1.82925	STAD
TCGA-VQ-A8PM	2.73167	STAD
TCGA-CG-5727	2.64366	STAD
TCGA-VQ-A927	2.37285	STAD
TCGA-D7-8572	1.89892	STAD
TCGA-CD-A48C	2.18804	STAD
TCGA-BR-8676	3.64183	STAD
TCGA-BR-8077	1.54806	STAD
TCGA-VQ-A8E7	2.20903	STAD
TCGA-BR-7703	2.66812	STAD
TCGA-VQ-A8P3	1.29412	STAD
TCGA-CG-5718	2.81422	STAD
TCGA-BR-8058	1.58149	STAD
TCGA-BR-6452	2.79259	STAD
TCGA-VQ-AA6I	2.18438	STAD
TCGA-HU-8604	2.30904	STAD
TCGA-BR-A4J2	2.27379	STAD
TCGA-VQ-A8PX	2.52816	STAD
TCGA-CD-8531	1.8333	STAD
TCGA-BR-A4CR	2.15382	STAD
TCGA-D7-6820	2.23833	STAD
TCGA-CD-5800	2.26556	STAD
TCGA-CG-5734	2.79141	STAD
TCGA-VQ-A924	1.83835	STAD
TCGA-VQ-A91V	1.72956	STAD
TCGA-VQ-A92D	2.34733	STAD
TCGA-VQ-AA6A	2.29671	STAD
TCGA-CD-8525	1.91984	STAD
TCGA-HF-7131	1.95028	STAD
TCGA-BR-7704	1.49812	STAD
TCGA-CD-8536	1.65878	STAD
TCGA-D7-6822	1.88395	STAD
TCGA-BR-6802	2.06597	STAD
TCGA-IN-8663	1.83905	STAD
TCGA-FP-7829	1.60833	STAD
TCGA-HF-7134	1.51626	STAD
TCGA-D7-8575	1.84596	STAD
TCGA-VQ-A91Q	2.28257	STAD
TCGA-CD-8526	1.81893	STAD
TCGA-R5-A7O7	1.91386	STAD
TCGA-BR-8588	2.01631	STAD
TCGA-B7-5816	2.751	STAD
TCGA-VQ-AA6D	2.00187	STAD
TCGA-B7-A5TN	2.0032	STAD
TCGA-BR-8078	1.76975	STAD
TCGA-CD-A487	2.69081	STAD
TCGA-CD-8524	1.19667	STAD
TCGA-VQ-A91X	2.60589	STAD
TCGA-CG-5730	2.12046	STAD
TCGA-VQ-AA6K	2.16283	STAD
TCGA-VQ-AA6F	2.30079	STAD
TCGA-RD-A8N5	1.26491	STAD
TCGA-BR-A44U	2.26487	STAD
TCGA-BR-8591	1.89863	STAD
TCGA-VQ-AA64	1.81162	STAD
TCGA-BR-8487	1.58164	STAD
TCGA-BR-8373	1.24821	STAD
TCGA-BR-8679	1.8939	STAD
TCGA-EQ-5647	2.10752	STAD
TCGA-BR-6705	1.76917	STAD
TCGA-CG-5720	2.17015	STAD
TCGA-VQ-A91A	1.70453	STAD
TCGA-F1-6874	2.70933	STAD
TCGA-CD-5802	2.83584	STAD
TCGA-BR-8367	1.85488	STAD
TCGA-VQ-A8PP	1.82619	STAD
TCGA-BR-A4QI	1.63684	STAD
TCGA-VQ-A8E0	2.03059	STAD
TCGA-D7-6818	1.97643	STAD
TCGA-CG-5721	2.39186	STAD
TCGA-BR-6454	2.55846	STAD
TCGA-CD-8533	1.2841	STAD
TCGA-BR-8291	1.71995	STAD
TCGA-FP-7735	1.52642	STAD
TCGA-BR-6566	2.71431	STAD
TCGA-CG-5728	1.93553	STAD
TCGA-BR-8677	1.49498	STAD
TCGA-CG-5723	1.94752	STAD
TCGA-BR-7722	1.91112	STAD
TCGA-FP-8631	1.69491	STAD
TCGA-D7-A6EY	2.28113	STAD
TCGA-FP-8099	1.65195	STAD
TCGA-BR-8690	1.51223	STAD
TCGA-BR-8486	1.78788	STAD
TCGA-VQ-A922	1.94279	STAD
TCGA-CD-5799	2.4282	STAD
TCGA-BR-8683	1.84849	STAD
TCGA-VQ-A91D	1.70728	STAD
TCGA-VQ-AA6B	1.74071	STAD
TCGA-BR-6563	1.15842	STAD
TCGA-BR-8483	1.85556	STAD
TCGA-D7-8574	2.15399	STAD
TCGA-BR-6710	1.81759	STAD
TCGA-D7-A4YV	1.88172	STAD
TCGA-BR-8687	1.62808	STAD
TCGA-CG-4472	1.14939	STAD
TCGA-3M-AB47	2.38204	STAD
TCGA-BR-A4J5	1.79846	STAD
TCGA-D7-6527	1.2266	STAD
TCGA-BR-8080	1.85167	STAD
TCGA-BR-7957	1.71543	STAD
TCGA-B7-A5TJ	2.42038	STAD
TCGA-CD-5804	1.34745	STAD
TCGA-VQ-AA68	2.32981	STAD
TCGA-CD-5813	2.59775	STAD
TCGA-IN-AB1V	2.07265	STAD
TCGA-CG-5726	2.78723	STAD
TCGA-RD-A8N0	1.41896	STAD
TCGA-BR-8590	1.82901	STAD
TCGA-BR-7197	1.8815	STAD
TCGA-BR-A4CQ	1.33795	STAD
TCGA-BR-A4J6	1.65271	STAD
TCGA-BR-6453	2.5285	STAD
TCGA-VQ-A8PE	1.92648	STAD
TCGA-D7-8578	1.34852	STAD
TCGA-BR-8682	1.68826	STAD
TCGA-D7-6522	2.6393	STAD
TCGA-VQ-A8PD	1.93113	STAD
TCGA-VQ-A8PQ	1.63245	STAD
TCGA-BR-6457	1.65606	STAD
TCGA-BR-A44T	1.47775	STAD
TCGA-BR-7901	2.01758	STAD
TCGA-D7-A4YU	1.88803	STAD
TCGA-B7-A5TI	1.71928	STAD
TCGA-VQ-AA6G	1.98085	STAD
TCGA-BR-8372	1.29007	STAD
TCGA-D7-6525	2.49145	STAD
TCGA-MX-A5UG	1.94478	STAD
TCGA-BR-8369	1.56228	STAD
TCGA-IN-8462	1.59935	STAD
TCGA-HU-A4GQ	1.73408	STAD
TCGA-VQ-A91K	2.18728	STAD
TCGA-BR-7959	1.66155	STAD
TCGA-FP-A9TM	1.63818	STAD
TCGA-VQ-A94R	1.95652	STAD
TCGA-CG-4441	2.68521	STAD
TCGA-BR-7715	1.34039	STAD
TCGA-VQ-A94U	2.04626	STAD
TCGA-D7-6526	2.67438	STAD
TCGA-VQ-A928	1.95183	STAD
TCGA-D7-5578	2.61583	STAD
TCGA-RD-A8N6	1.14999	STAD
TCGA-BR-8364	1.26654	STAD
TCGA-CG-4437	2.61498	STAD
TCGA-CD-A4MI	2.12804	STAD
TCGA-IN-7806	1.34152	STAD
TCGA-BR-A4J8	1.19906	STAD
TCGA-EQ-8122	1.24477	STAD
TCGA-CG-5716	2.59916	STAD
TCGA-D7-6524	3.01285	STAD
TCGA-BR-A4IV	2.19572	STAD
TCGA-BR-A4IU	1.45954	STAD
TCGA-BR-A4J7	2.26039	STAD
TCGA-HU-A4GQ	1.0717	STAD
TCGA-BR-8384	1.86951	STAD
TCGA-D7-5579	2.0506	STAD
TCGA-CG-5719	2.10356	STAD
TCGA-BR-8380	1.7722	STAD
TCGA-BR-6801	1.88692	STAD
TCGA-BR-8297	1.79105	STAD
TCGA-BR-6803	1.47102	STAD
TCGA-CD-5803	1.71642	STAD
TCGA-BR-A453	2.12523	STAD
TCGA-FP-8210	1.23666	STAD
TCGA-VQ-A91Y	2.24733	STAD
TCGA-MX-A663	1.05263	STAD
TCGA-RD-A7BW	1.09336	STAD
TCGA-CD-A489	2.00457	STAD
TCGA-BR-6564	1.66702	STAD
TCGA-D7-A747	1.06676	STAD
TCGA-BR-8592	1.4911	STAD
TCGA-CD-5798	2.33812	STAD
TCGA-VQ-A94P	1.60921	STAD
TCGA-FP-8209	1.42198	STAD
TCGA-HU-A4G2	5.65519	STAD
TCGA-BR-4253	5.60809	STAD
TCGA-HU-8608	5.51957	STAD
TCGA-D7-8573	5.64446	STAD
TCGA-BR-8686	5.51938	STAD
TCGA-HU-A4H0	5.70213	STAD
TCGA-BR-8381	5.30472	STAD
TCGA-BR-8366	5.20642	STAD
TCGA-D7-A4YX	5.77508	STAD
TCGA-BR-8285	5.20658	STAD
TCGA-BR-8589	5.53761	STAD
TCGA-D7-A6EZ	5.36731	STAD
TCGA-VQ-A91W	5.568	STAD
TCGA-BR-8285	5.32757	STAD
TCGA-BR-A4J4	5.45783	STAD
TCGA-FP-7916	4.94459	STAD
TCGA-D7-A6ET	4.59562	STAD
TCGA-BR-7958	5.13877	STAD
TCGA-D7-8570	4.93291	STAD
TCGA-BR-6706	5.07745	STAD
TCGA-BR-6707	5.64593	STAD
TCGA-CG-5722	5.42369	STAD
TCGA-VQ-AA69	5.68128	STAD
TCGA-HU-A4G6	5.86648	STAD
TCGA-D7-5577	5.73204	STAD
TCGA-FP-7998	4.89681	STAD
TCGA-CD-5801	5.62572	STAD
TCGA-B7-A5TK	5.24262	STAD
TCGA-B7-A5TK	4.90269	STAD
TCGA-VQ-A923	5.31691	STAD
TCGA-B7-5818	5.56151	STAD
TCGA-VQ-A8PF	5.34721	STAD
TCGA-BR-7196	4.81517	STAD
TCGA-BR-6455	5.69029	STAD
TCGA-AA-3549	2.71973	COAD
TCGA-AA-A00U	2.26037	COAD
TCGA-AA-3860	2.83408	COAD
TCGA-AA-3681	2.59784	COAD
TCGA-AA-3534	2.25895	COAD
TCGA-A6-2679	2.77634	COAD
TCGA-AA-3488	2.74704	COAD
TCGA-AY-4071	2.32345	COAD
TCGA-AZ-5407	2.28912	COAD
TCGA-5M-AAT5	2.55824	COAD
TCGA-DM-A28G	2.12797	COAD
TCGA-AA-3968	2.16915	COAD
TCGA-G4-6626	2.26442	COAD
TCGA-D5-6920	2.10785	COAD
TCGA-QL-A97D	2.11779	COAD
TCGA-5M-AATA	2.074	COAD
TCGA-DM-A28F	2.73494	COAD
TCGA-NH-A50V	2.14647	COAD
TCGA-DM-A1D4	2.29895	COAD
TCGA-AA-3986	2.0847	COAD
TCGA-DM-A1D7	2.07165	COAD
TCGA-G4-6627	2.0695	COAD
TCGA-AA-3688	1.09245	COAD
TCGA-AA-3544	1.52938	COAD
TCGA-AA-3518	1.61635	COAD
TCGA-AA-3977	1.49126	COAD
TCGA-AA-3970	1.01744	COAD
TCGA-AA-3526	1.08608	COAD
TCGA-AA-3520	1.71988	COAD
TCGA-AA-3955	1.28032	COAD
TCGA-AA-3815	1.0907	COAD
TCGA-A6-2686	1.58036	COAD
TCGA-AA-3976	1.80336	COAD
TCGA-AA-3858	1.17119	COAD
TCGA-AA-3866	1.03892	COAD
TCGA-AY-4070	1.24066	COAD
TCGA-AA-A01F	1.51103	COAD
TCGA-AA-3553	1.25404	COAD
TCGA-AA-3506	1.37081	COAD
TCGA-AA-3494	1.69676	COAD
TCGA-CA-5256	1.49426	COAD
TCGA-AA-3844	1.11031	COAD
TCGA-AZ-4684	1.02851	COAD
TCGA-AZ-4315	1.04041	COAD
TCGA-AA-3532	1.81032	COAD
TCGA-CM-4750	1.13918	COAD
TCGA-AA-A022	1.41465	COAD
TCGA-G4-6293	1.42964	COAD
TCGA-AA-3975	1.49305	COAD
TCGA-CK-5912	1.07071	COAD
TCGA-AA-3855	1.22303	COAD
TCGA-DM-A1DB	1.20485	COAD
TCGA-D5-6535	1.33097	COAD
TCGA-CM-5864	1.60477	COAD
TCGA-DM-A28H	1.23688	COAD
TCGA-CM-5863	2.01913	COAD
TCGA-AA-3496	1.57065	COAD
TCGA-A6-5665	1.7142	COAD
TCGA-AD-6890	1.06138	COAD
TCGA-D5-6928	1.65497	COAD
TCGA-A6-5661	1.16361	COAD
TCGA-AD-6963	1.39435	COAD
TCGA-F4-6854	1.92969	COAD
TCGA-D5-5539	1.19339	COAD
TCGA-A6-6650	1.59414	COAD
TCGA-4T-AA8H	1.04173	COAD
TCGA-D5-6924	1.05382	COAD
TCGA-AA-3662	1.77337	COAD
TCGA-F4-6806	1.17134	COAD
TCGA-A6-6650	1.42782	COAD
TCGA-AD-6899	1.05081	COAD
TCGA-D5-6533	1.74702	COAD
TCGA-CK-6747	2.0352	COAD
TCGA-CM-6171	1.42991	COAD
TCGA-D5-6929	1.54447	COAD
TCGA-AZ-6605	1.11297	COAD
TCGA-RU-A8FL	1.48038	COAD
TCGA-SS-A7HO	1.28695	COAD
TCGA-A6-6140	1.11802	COAD
TCGA-AZ-6608	1.7329	COAD
TCGA-DM-A0XF	1.30779	COAD
TCGA-A6-6138	1.77736	COAD
TCGA-AZ-6607	1.26852	COAD
TCGA-A6-6650	1.47345	COAD
TCGA-G4-6294	1.07557	COAD
TCGA-A6-6782	1.60341	COAD
TCGA-CM-6680	1.17403	COAD
TCGA-AZ-4323	1.72105	COAD
TCGA-CM-6677	1.02649	COAD
TCGA-F4-6459	1.70955	COAD
TCGA-AA-3666	3.17635	COAD
TCGA-AA-A00W	3.24107	COAD
TCGA-NH-A6GB	3.1578	COAD
TCGA-AA-3989	3.92764	COAD
TCGA-AG-3580	1.94037	READ
TCGA-AG-3882	2.23652	READ
TCGA-AG-A02N	1.63518	READ
TCGA-AG-A00C	1.16831	READ
TCGA-AG-3611	1.17916	READ
TCGA-AG-3587	1.42507	READ
TCGA-AG-A020	1.11682	READ
TCGA-AG-3593	2.98851	READ
TCGA-AG-A02X	1.94738	READ
TCGA-AG-3578	1.21188	READ
TCGA-AG-A026	2.04293	READ
TCGA-AG-3887	1.23678	READ
TCGA-AG-3605	2.20146	READ
TCGA-AG-3890	1.5409	READ
TCGA-AG-A015	1.21733	READ
TCGA-AG-4015	1.56471	READ
TCGA-AG-4007	2.04822	READ
TCGA-AG-3586	1.04396	READ
TCGA-EF-5831	1.39194	READ
TCGA-EI-6510	1.93712	READ
TCGA-AF-2693	1.12474	READ
TCGA-EI-6882	1.4332	READ
TCGA-AG-3583	1.935	READ
TCGA-EI-6881	1.97554	READ
TCGA-EI-6884	1.93402	READ
TCGA-BM-6198	1.48854	READ
TCGA-AF-A56K	1.79572	READ
TCGA-EI-6506	1.29456	READ
TCGA-AG-3599	2.45774	READ
TCGA-AF-4110	1.17996	READ
TCGA-F5-6813	1.17514	READ
TCGA-EI-6885	1.21533	READ
TCGA-F5-6465	1.16457	READ
TCGA-AH-6547	1.53431	READ
TCGA-DC-5337	1.70469	READ
TCGA-CI-6624	1.51603	READ
TCGA-F5-6810	1.73047	READ
TCGA-AG-3725	2.94505	READ
TCGA-F5-6571	1.10863	READ
TCGA-EI-6511	3.4063	READ
TCGA-DC-6160	3.04786	READ
TCGA-C5-A1MH	1.59447	CESC
TCGA-VS-A9UT	1.08617	CESC
TCGA-FU-A3TX	2.12684	CESC
TCGA-MY-A5BE	1.17767	CESC
TCGA-EX-A449	1.16385	CESC
TCGA-VS-A9UD	1.01259	CESC
TCGA-VS-A9V4	1.11274	CESC
TCGA-DG-A2KJ	1.38891	CESC
TCGA-VS-A9UU	1.85799	CESC
TCGA-VS-A9UO	1.08498	CESC
TCGA-VS-A8Q9	1.1781	CESC
TCGA-VS-A9U5	1.28019	CESC
TCGA-C5-A1BK	1.08383	CESC
TCGA-VS-A9U6	2.68176	CESC
TCGA-VS-A9UZ	1.04204	CESC
TCGA-L5-A4OS	4.37431	ESCA
TCGA-L5-A4OR	3.35182	ESCA
TCGA-IG-A7DP	4.73941	ESCA
TCGA-IG-A4QT	1.71871	ESCA
TCGA-LN-A9FO	1.00247	ESCA
TCGA-L5-A4OG	1.73107	ESCA
TCGA-LN-A4A6	1.55324	ESCA
TCGA-L5-A8NM	1.27262	ESCA
TCGA-R6-A6XG	1.51329	ESCA
TCGA-IG-A4P3	1.0013	ESCA
TCGA-L5-A4OQ	1.74288	ESCA
TCGA-Q9-A6FU	1.6703	ESCA
TCGA-JY-A6FD	1.33167	ESCA
TCGA-M9-A5M8	1.44551	ESCA
TCGA-2H-A9GK	1.35564	ESCA
TCGA-V5-AASW	1.92184	ESCA
TCGA-Z6-AAPN	1.11325	ESCA
TCGA-R6-A6XQ	1.07213	ESCA
TCGA-R6-A6Y2	1.53471	ESCA
TCGA-RE-A7BO	1.15582	ESCA
TCGA-L5-A88Y	1.85567	ESCA
TCGA-L5-A4OI	1.65511	ESCA
TCGA-L5-A4OO	1.10102	ESCA
TCGA-VR-A8EX	1.26763	ESCA
TCGA-L5-A4OI	1.59296	ESCA
TCGA-L5-A43I	1.09084	ESCA
TCGA-R6-A6L6	1.20484	ESCA
TCGA-JY-A93C	1.1562	ESCA
TCGA-L5-A4OP	1.73216	ESCA
TCGA-L5-A4OF	1.56823	ESCA
TCGA-2H-A9GI	1.71549	ESCA
TCGA-LN-A4MR	1.26885	ESCA
TCGA-LN-A49W	1.20315	ESCA
TCGA-VR-A8EQ	1.86476	ESCA
TCGA-KH-A6WC	1.43024	ESCA
TCGA-Q9-A6FW	1.7696	ESCA
TCGA-L5-A4OT	1.19628	ESCA
TCGA-L5-A88S	1.64396	ESCA
TCGA-R6-A8W8	2.14735	ESCA
TCGA-L5-A8NN	2.11789	ESCA
TCGA-L5-A43C	2.26205	ESCA
TCGA-R6-A6KZ	2.2693	ESCA
TCGA-R6-A6L4	2.56889	ESCA
TCGA-JY-A938	2.07544	ESCA
TCGA-LN-A5U5	2.5278	ESCA
TCGA-L5-A43E	2.80154	ESCA
TCGA-VR-AA7D	2.78219	ESCA
TCGA-R6-A6DQ	2.0506	ESCA
TCGA-R6-A6DN	2.01301	ESCA
TCGA-L5-A43M	2.20386	ESCA
TCGA-L5-A8NU	2.41775	ESCA
TCGA-BS-A0TA	1.71575	UCEC
TCGA-BS-A0UM	1.93027	UCEC
TCGA-FI-A2CX	2.9143	UCEC
TCGA-AX-A3G1	1.46498	UCEC
TCGA-B5-A1MW	1.11428	UCEC
TCGA-AX-A2HD	1.09475	UCEC
TCGA-D1-A16B	1.33506	UCEC
TCGA-AX-A06F	2.1756	UCEC
TCGA-AP-A1DH	1.41882	UCEC
TCGA-A5-A2K3	2.01489	UCEC
TCGA-D1-A1NU	1.05486	UCEC
TCGA-D1-A1O8	2.26678	UCEC
TCGA-24-0975	1.16418	OV
TCGA-30-1856	1.06678	OV
TCGA-WR-A838	2.00908	OV
TCGA-OY-A56Q	1.74305	OV
TCGA-VG-A8LO	1.86842	OV
TCGA-3P-A9WA	1.87364	OV
TCGA-23-1023	2.40357	OV
TCGA-29-A5NZ	1.90111	OV
TCGA-OY-A56P	2.00037	OV
TCGA-13-A5FU	1.90194	OV
TCGA-13-A5FT	2.21291	OV
TCGA-BC-A69H	1.2185	LIHC
TCGA-DD-AACL	1.29915	LIHC
TCGA-DD-AADN	1.7578	LIHC
TCGA-2V-A95S	1.16194	LIHC
TCGA-DD-AACZ	1.82515	LIHC
TCGA-FV-A3I1	1.03692	LIHC
TCGA-DD-AACB	1.30917	LIHC
TCGA-G3-A5SJ	1.49327	LIHC
TCGA-DD-A1EF	1.09056	LIHC
TCGA-K7-A5RG	3.33036	LIHC
TCGA-O8-A75V	1.85833	LIHC
TCGA-CR-7385	1.01994	HNSCC
TCGA-BA-6869	1.47327	HNSCC
TCGA-UF-A7JJ	1.29553	HNSCC
TCGA-CR-5250	1.47039	HNSCC
TCGA-HD-8634	1.00347	HNSCC
TCGA-F7-7848	1.92754	HNSCC
TCGA-DQ-7594	1.01459	HNSCC
TCGA-UF-A719	1.61627	HNSCC
TCGA-F7-A620	1.63833	HNSCC
TCGA-CN-5355	1.17515	HNSCC
TCGA-BA-5153	1.72159	HNSCC
TCGA-MT-A67D	1.06096	HNSCC
TCGA-CR-7370	1.89858	HNSCC
TCGA-BB-7861	1.23926	HNSCC
TCGA-CR-5248	2.22486	HNSCC
TCGA-CR-7394	1.17696	HNSCC
TCGA-UF-A7JF	1.30945	HNSCC
TCGA-DQ-7593	2.05206	HNSCC
TCGA-CQ-6220	1.52757	HNSCC
TCGA-CV-A45V	1.42094	HNSCC
TCGA-UF-A71E	1.60213	HNSCC
TCGA-BA-A4II	2.30496	HNSCC
TCGA-IQ-A61E	1.29343	HNSCC
TCGA-CV-6955	1.04121	HNSCC
TCGA-CV-5431	1.15656	HNSCC
TCGA-F7-A61S	2.38184	HNSCC
TCGA-BB-4225	1.24831	HNSCC
TCGA-CQ-A4CE	1.26214	HNSCC
TCGA-CR-6488	1.21172	HNSCC
TCGA-CN-4740	1.4033	HNSCC
TCGA-CN-6023	1.57813	HNSCC
TCGA-P3-A6T3	1.08439	HNSCC
TCGA-CQ-6223	1.42615	HNSCC
TCGA-CN-5370	1.37862	HNSCC
TCGA-CQ-7067	1.38616	HNSCC
TCGA-CN-5360	1.16287	HNSCC
TCGA-CN-6019	1.4491	HNSCC
TCGA-CR-7404	1.32728	HNSCC
TCGA-CR-7395	1.51864	HNSCC
TCGA-CR-7392	1.46293	HNSCC
TCGA-C9-A47Z	1.81936	HNSCC
TCGA-CN-6012	1.24613	HNSCC
TCGA-CX-7085	1.80886	HNSCC
TCGA-CN-A497	1.59171	HNSCC
TCGA-CV-A463	1.44095	HNSCC
TCGA-CN-A6UY	2.21638	HNSCC
TCGA-CR-6487	1.3101	HNSCC
TCGA-CR-6480	1.15365	HNSCC
TCGA-CR-7388	1.69717	HNSCC
TCGA-F7-A50J	1.38646	HNSCC
TCGA-IQ-7632	1.39177	HNSCC
TCGA-CV-5970	2.35965	HNSCC
TCGA-MZ-A6I9	1.26845	HNSCC
TCGA-CR-5249	1.30769	HNSCC
TCGA-CV-5432	1.29536	HNSCC
TCGA-CV-7248	1.22221	HNSCC
TCGA-CR-6481	1.24056	HNSCC
TCGA-F7-8489	1.38403	HNSCC
TCGA-CQ-5323	1.23194	HNSCC
TCGA-CV-A45X	1.33628	HNSCC
TCGA-BB-A5HU	1.09927	HNSCC
TCGA-UF-A718	1.33331	HNSCC
TCGA-CX-7082	1.49501	HNSCC
TCGA-CV-A45T	1.22566	HNSCC
TCGA-BB-A5HZ	1.09421	HNSCC
TCGA-BB-7872	1.83399	HNSCC
TCGA-HD-A6HZ	1.85997	HNSCC
TCGA-CQ-7065	1.78362	HNSCC
TCGA-QK-A6VC	1.17879	HNSCC
TCGA-CR-7374	1.01271	HNSCC
TCGA-CV-A460	1.20955	HNSCC
TCGA-CW-5584	1.69817	KIRC
TCGA-BP-4176	1.29918	KIRC
TCGA-BP-5191	1.14082	KIRC
TCGA-B0-5812	1.08895	KIRC
TCGA-B4-5844	1.07769	KIRC
TCGA-G7-6792	1.11917	KIRP
TCGA-BQ-5894	1.05363	KIRP
TCGA-DX-A8BG	1.37067	SARC
TCGA-DX-A1KX	1.59485	SARC
TCGA-FA-A86F	1.52678	DLBC
TCGA-GS-A9TU	1.60714	DLBC
TCGA-FF-8046	1.57444	DLBC
TCGA-G8-6906	1.42595	DLBC
TCGA-GS-A9U3	1.56556	DLBC
TCGA-GS-A9U4	5.17124	DLBC
TCGA-FF-8042	1.41281	DLBC
TCGA-GS-A9TV	1.78204	DLBC
TCGA-G8-6907	2.43998	DLBC
TCGA-GS-A9TW	1.6834	DLBC
TCGA-GS-A9TZ	1.64768	DLBC
TCGA-G8-6909	1.81094	DLBC
TCGA-FF-A7CQ	1.66793	DLBC
TCGA-FA-A6HO	1.13727	DLBC
TCGA-RQ-AAAT	1.69634	DLBC
TCGA-FF-A7CW	2.21193	DLBC
TCGA-GS-A9TY	1.8455	DLBC
TCGA-ZB-A964	1.22897	THYM
TCGA-X7-A8M5	1.00544	THYM
BL556	4.44052	eBL
BL558	4.47333	eBL
BL560	4.24131	eBL
BL563	1.38341	eBL
BL564	4.49119	eBL
BL573	4.61566	eBL
BL574	4.89505	eBL
BL576	3.70983	eBL
BL577	3.76143	eBL
BL579	5.22672	eBL
BL580	1.13283	eBL
BL609	4.26736	eBL
BL614	4.04072	eBL
BL620	4.6778	eBL
BL628	3.0919	eBL
BL644	4.9503	eBL
BL645	4.1138	eBL
TCGA-DU-5870	1.22228	GLBM
TCGA-HW-8321	1.00159	GLBM
TCGA-DU-5851	1.18784	GLBM
TCGA-DU-5853	1.41183	GLBM
TCGA-DU-5847	1.51062	GLBM
TCGA-DU-5872	1.39114	GLBM
TCGA-HW-8320	1.05107	GLBM
TCGA-HW-8322	1.84518	GLBM
TCGA-DU-5849	1.54301	GLBM
TCGA-FC-A4JI	3.30141	PRAD
TCGA-V1-A8MJ	1.06105	PRAD
TCGA-FC-7961	1.24423	PRAD
TCGA-2G-AAGK	1.22846	TGCT
TCGA-WZ-A7V4	1.17537	TGCT
TCGA-XE-A8H5	1.03906	TGCT
TCGA-2G-AAFE	1.12427	TGCT
TCGA-AB-2843	2.39577	LAML
TCGA-AB-2870	1.29343	LAML
TCGA-AB-2891	1.93334	LAML
TCGA-AB-2925	1.49739	LAML
TCGA-AB-2933	1.08351	LAML
TCGA-AB-2912	1.6961	LAML
TCGA-AB-2881	1.3582	LAML
TCGA-AB-2915	1.53351	LAML
TCGA-AB-2973	1.01744	LAML
TCGA-AB-2841	2.14722	LAML
TCGA-AB-2865	1.57595	LAML
TCGA-AB-2899	1.07784	LAML
TCGA-AB-2933	1.08351	LAML
TCGA-AB-2972	1.97772	LAML
TCGA-AB-2837	1.4414	LAML
TARGET-20-PARKCX	1.12147	LAML
TARGET-20-PASLSD	1.35524	LAML
TARGET-20-PANGDN	1.26823	TARGET-AML
TARGET-20-PASBSB	1.08251	TARGET-AML
TARGET-20-PANYNR	1.12104	TARGET-AML
TARGET-20-PASLYX	1.23155	TARGET-AML
TARGET-20-PASRTP	1.07418	TARGET-AML
TARGET-20-PARUWX	1.29281	TARGET-AML
TARGET-20-PASMHY	1.12876	TARGET-AML
TARGET-20-PASEFD	1.83626	TARGET-AML
TARGET-20-PASJEJ	1.1268	TARGET-AML
TARGET-20-PAKVYM	1.16766	TARGET-AML
TARGET-20-PANJVI	2.94276	TARGET-AML
TARGET-20-PANVGE	1.58097	TARGET-AML
TARGET-20-PARTYV	1.03846	TARGET-AML
TARGET-20-PAECCE	2.19474	TARGET-AML
TCGA-QR-A70G	1.88483	TARGET-AML
TCGA-46-3766	1.00196	LUSC
TCGA-18-3410	1.14731	LUSC
TCGA-18-3408	1.35337	LUSC
TCGA-60-2696	1.58465	LUSC
TCGA-18-3406	1.22243	LUSC
TCGA-60-2725	1.49066	LUSC
TCGA-39-5030	1.71153	LUSC
TCGA-51-4079	1.21827	LUSC
TCGA-66-2758	1.00622	LUSC
TCGA-66-2785	1.93511	LUSC
TCGA-37-4135	1.0672	LUSC
TCGA-66-2782	1.64605	LUSC
TCGA-34-5231	1.42949	LUSC
TCGA-56-7730	1.97731	LUSC
TCGA-96-8169	1.18967	LUSC
TCGA-60-2695	1.10281	LUSC
TCGA-22-4594	1.96162	LUSC
TCGA-43-8118	1.66362	LUSC
TCGA-90-A4EE	1.0286	LUSC
TCGA-98-7454	2.10018	LUSC
TCGA-85-8276	1.22118	LUSC
TCGA-43-A56V	1.60439	LUSC
TCGA-85-7699	1.4013	LUSC
TCGA-90-7766	1.98996	LUSC
TCGA-85-A4PA	1.16333	LUSC
TCGA-56-8503	2.34594	LUSC
TCGA-L3-A4E7	3.11628	LUSC
TCGA-56-8304	1.15397	LUSC
TCGA-58-8387	1.01699	LUSC
TCGA-56-8628	1.59765	LUSC
TCGA-XC-AA0X	1.08398	LUSC
TCGA-56-6546	1.00716	LUSC
TCGA-NC-A5HE	1.23845	LUSC
TCGA-85-A510	1.02207	LUSC
TCGA-43-A474	2.20431	LUSC
TCGA-77-7463	1.0134	LUSC
TCGA-58-A46L	2.60457	LUSC
TCGA-68-7756	1.05272	LUSC
TCGA-77-7139	1.15444	LUSC
TCGA-77-A5G7	1.85447	LUSC
TCGA-85-A4QQ	1.35877	LUSC
TCGA-96-A4JK	2.53373	LUSC
TCGA-52-7810	1.15758	LUSC
TCGA-39-5022	1.66416	LUSC
TCGA-85-8049	1.03759	LUSC
TCGA-34-5234	1.4774	LUSC
TCGA-58-A46K	2.2996	LUSC
TCGA-94-7943	1.18042	LUSC
TCGA-56-8201	1.28755	LUSC
TCGA-58-A46J	2.27268	LUSC
TCGA-92-7341	1.34666	LUSC
TCGA-85-7843	1.39166	LUSC
TCGA-77-6842	1.02424	LUSC
TCGA-52-7811	1.51688	LUSC
TCGA-52-7809	1.31238	LUSC
TCGA-J1-A4AH	2.14946	LUSC
TCGA-94-7033	1.15746	LUSC
TCGA-94-A4VJ	2.33908	LUSC
TCGA-56-8305	1.0934	LUSC
TCGA-85-8353	1.05672	LUSC
TCGA-56-A4BY	2.08333	LUSC
TCGA-85-A4JC	2.36555	LUSC
TCGA-AN-A04D	1.40066	BRCA
TCGA-A8-A09X	1.19826	BRCA
TCGA-A8-A08H	1.86838	BRCA
TCGA-BH-A0DS	1.7404	BRCA
TCGA-AN-A0AL	1.22443	BRCA
TCGA-A8-A075	1.46983	BRCA
TCGA-C8-A12O	1.11903	BRCA
TCGA-E2-A1II	2.21312	BRCA
TCGA-A2-A0YI	2.4764	BRCA
TCGA-C8-A273	1.28186	BRCA
TCGA-GV-A3JX	1.16421	BLCA
TCGA-CU-A3KJ	1.07522	BLCA
TCGA-XF-A9T5	1.15687	BLCA
TCGA-LC-A66R	1.75826	BLCA
TCGA-XF-A9SG	1.19185	BLCA
TCGA-UY-A78L	1.63528	BLCA
TCGA-UY-A9PH	1.67773	BLCA
TCGA-FD-A5BR	1.12678	BLCA
TCGA-G2-AA3F	2.61791	BLCA
TCGA-ZF-A9RF	1.21031	BLCA
TCGA-GC-A6I1	1.34366	BLCA
TCGA-4Z-AA7O	1.08846	BLCA
TCGA-UY-A78K	1.68925	BLCA
TCGA-XF-AAMY	1.04189	BLCA
TCGA-G2-AA3B	2.86939	BLCA
TCGA-E7-A6ME	1.62221	BLCA
TCGA-E7-A97Q	1.58242	BLCA
TCGA-G2-A3IB	1.24263	BLCA
TCGA-XF-AAML	1.3969	BLCA
TCGA-XF-A9SU	1.9288	BLCA
TCGA-XF-AAMQ	1.15102	BLCA
TCGA-4Z-AA84	1.34229	BLCA
TCGA-ZF-AA58	1.70308	BLCA
TCGA-4Z-AA80	1.68249	BLCA
TCGA-GV-A3QG	1.8376	BLCA
TCGA-CU-A0YN	1.26324	BLCA
TCGA-BT-A42F	1.27371	BLCA
TCGA-FD-A5BU	1.30884	BLCA
TCGA-GV-A3QK	2.39801	BLCA
TCGA-BT-A42C	1.11534	BLCA
TCGA-4Z-AA7N	1.36226	BLCA
TCGA-BT-A2LD	1.73814	BLCA
TCGA-DK-A1AG	1.20614	BLCA
TCGA-E7-A8O7	1.57433	BLCA
TCGA-DK-A2I6	1.19795	BLCA
TCGA-G2-A2EC	1.16339	BLCA
TCGA-XF-A9SI	1.78785	BLCA
TCGA-GU-A766	1.72142	BLCA
TCGA-FD-A6TB	1.90332	BLCA
TCGA-DK-A2I4	1.19156	BLCA
TCGA-GD-A3OP	1.18756	BLCA
TCGA-GD-A76B	1.12861	BLCA
TCGA-DK-A3IT	1.05733	BLCA
TCGA-FD-A43S	1.30193	BLCA
TCGA-QD-A8IV	1.41817	THCA
TCGA-H2-A3RI	1.05632	THCA
TCGA-QR-A70G	1.88483	PCPG
